# Supplementary material for: Characteristics and conflicts of interest at Food and Drug Administration Gastrointestinal Drug Advisory Committee meetings
Source: PLoS One. 2021 May 26;16(5):e0252155. doi: 10.1371/journal.pone.0252155 (PMC8153474; doi:10.1371/journal.pone.0252155)
Supplement: S1 File — (XLSX) [file pone.0252155.s002.xlsx]

## Sheet: GIDAC
Date	Drug	Disease	Disease group	Drug company	Company origin	Type of application	Application number	Type of approval	Discussion topic	Committee approval (>50% yes votes)	FDA approval	FDA approval date	Indication	Approval indication	committee approves
1998-05-28a	infliximab	Crohn's disease	IBD	Centocor (Janssen)	United States	biological licensing	BLA 98-0012	Regular	proposed indication	Yes	Yes	1998-08-16	Single dose therapy for the treatment of patients with moderate-severe inflammatory disease refractory to conventional therapy		Yes
1998-05-28b	infliximab	Crohn's disease	IBD	Centocor (Janssen)	United States	biological licensing	BLA 98-0012	Regular	proposed indication	Yes	Yes	1998-08-16	Three-dose infusion regimen for patients with actively draining external fistulae		Yes
1999-11-16	alosetron	Irritable bowel syndrome	Functional GI disease	Glaxo Wellcome (Glaxo-Smith-Kline)	United Kingdom	new drug	NDA 21-107	Regular	proposed indication	Yes	Yes	2000-02-11	Women with diarrhea predominant irritable bowel syndrome		Yes
2000-06-26	tegaserod	Irritable bowel syndrome	Functional GI disease	Novartis	Switzerland	new drug	NDA 21-200	Regular	proposed indication	No	Yes	2002-07-24	Patients with abdominal pain/discomfort and constipation predominant irritable bowel syndrome	Short term treatment of women with constipation predmominant irritable bowel syndrome	No
2000-10-20	omeprazole magnesium	Heartburn	Other	Astra Zeneca, Proctor and Gamble	United Kingdom	new drug	NDA 21-229	Regular	proposed indication	No	No	N/A	Treatment of acute symptomatic heartburn	N/A	No
2000-10-20	omeprazole magnesium	Heartburn	Other	Astra Zeneca, Proctor and Gamble	United Kingdom	new drug	NDA 21-229	Regular	proposed indication	No	No	N/A	Prevent symptomatic heartburn caused by meals	N/A	No
2000-10-20	omeprazole magnesium	Heartburn	Other	Astra Zeneca, Proctor and Gamble	United Kingdom	new drug	NDA 21-229	Regular	proposed indication	No	No	N/A	Prevent chronic heartburn	N/A	No
2002-06-21	omeprazole magnesium	Heartburn	Other	Astra Zeneca, Proctor and Gamble	United Kingdom	new drug	NDA 21-229	Regular	proposed indication	Yes	Yes	2003-06-20	To prevent symptomatic heartburn	To prevent symptomatic heartburn	Yes
2003-03-06	aprepitant	Chemotherapy associated nausea and vomiting	Other	Merck	Germany	new drug	NDA 21-549	Regular	proposed indication	Yes	Yes	2003-03-26	Prevent chemotherapy-associated nausea and vomiting in the acute phase	Prevent chemotherapy-associated nausea and vomiting in the acute phase	Yes
2003-03-06	aprepitant	Chemotherapy associated nausea and vomiting	Other	Merck	Germany	new drug	NDA 21-549	Regular	proposed indication	Yes	Yes	2003-03-26	Prevent chemotherapy-associated nausea and vomiting in the delayed phase	Prevent chemotherapy-associated nausea and vomiting in the delayed phase	Yes
2003-06-25	somatropin	Short bowel syndrome	Other	Serono (Merck-Serono)	Switzerland	new drug	NDA 21-597	Regular	proposed indication	No	Yes	2003-12-01	Short bowel syndrome	Short bowel syndrome	No
2003-06-26	porfirmer sodium	Barrett's esophagus	Other	Axcan Scandipharm	United States	new drug	NDA 21-525	Regular	proposed indication	Yes	Yes	2003-08-01	High grade dysplasia in Barrett's esophagus for patients who do not undergo esophagectomy	High grade dysplasia in Barrett's esophagus for patients who do not undergo esophagectomy	Yes
2004-07-14	tegaserod	Chronic constipation	Functional GI disease	Novartis	Switzerland	new drug	NDA 21-200/S-005	Regular	proposed indication	No	Yes	2004-08-19	Chronic constipation and relief of associated symptoms of straining, hard or lumpy stools and infrequent defecation	Chronic constipation for patients under 65	No
2007-07-31	natalizumab	Crohn's disease	IBD	Elan Pharmaceuticals (Perrigo Company Ltd)	Ireland	biological licensing	(BLA) 125104/33	Regular	proposed indication	Yes	Yes	2008-01-14	Moderate to severe Crohn's disease with active inflammation and inadequate response or failire to tolerate other therapies	Moderate to severe Crohn's disease with active inflammation and inadequate response or failire to tolerate other therapies	Yes
2008-01-23	alvimopan	Post-operative ileus	Other	Adolor Corporation	United States	new drug	NDA 21-775	Regular	proposed indication	Yes	Yes	2008-05-20	Acceleration of time to gastrointestinal recovery following partial large or small bowel resection surgery with primary anastamosis	Acceleration of time to gastrointestinal recovery following partial large or small bowel resection surgery with primary anastamosis	Yes
2009-05-19	vapreotide acetate	Variceal bleeding	Hepatology	Debiovision	Canada	new drug	NDA 12-761	Regular	proposed indication	No	No	N/A	Control of acute variceal bleeding as an adjunct to endoscopic therapy	N/A	No
2010-02-23	rifaximin	Hepatic encephalopathy	Hepatology	Astra Zeneca	United Kingdom	new drug	NDA 22-554	Regular	proposed indication	Yes	Yes	2010-03-24	Maintenance of remission of hepatic encephalopathy	Maintenance of remission of hepatic encephalopathy	Yes
2011-01-12	liprotamase	Exocrine pancreatic insufficiency	Other	Alnara Pharmaceuticals	United States	new drug	NDA 022486	Regular	proposed indication	No	No	N/A	Treatment of exocrine pancreas insufficiency	N/A	No
2011-07-21	infliximab	Pediatric ulcerative colitis	IBD	Centocor (Janssen)	United States	biological licensing	sBLA 103772/5301	Regular	proposed indicaton	Yes	Yes	2011-09-23	Induction of clinical remission in pediatric ulcerative colitis	Induction of clinical remission in patients who have failed conventional therapy in pediatric ulcerative colitis	Yes
2011-07-21	infliximab	Pediatric ulcerative colitis	IBD	Centocor (Janssen)	United States	biological licensing	sBLA 103772/5301	Regular	proposed indicaton	Yes	Yes	2011-09-23	Maintenance of clinical remission in pediatric ulcerative colitis	Maintenance of clinical remission in patients who have failed conventional therapy in pediatric ulcerative colitis	Yes
2011-07-21	infliximab	Pediatric ulcerative colitis	IBD	Centocor (Janssen)	United States	biological licensing	sBLA 103772/5301	Regular	proposed indicaton	Yes	No	N/A	Induction of mucosal healing in pediatric ulcerative colitis	N/A	Yes
2011-07-21	infliximab	Pediatric ulcerative colitis	IBD	Centocor (Janssen)	United States	biological licensing	sBLA 103772/5301	Regular	proposed indicaton	No	No	N/A	Maintenance of mucosal healing in pediatric ulcerative colitis	N/A	Yes
2011-07-21	infliximab	Pediatric ulcerative colitis	IBD	Centocor (Janssen)	United States	biological licensing	sBLA 103772/5301	Regular	proposed indicaton	No	No	N/A	Eliminating corticosteroid use in pediatric ulcerative colitis	N/A	Yes
2012-08-28	adalimumab	Ulcerative colitis	IBD	Abbot (Abbvie)	United States	biological licensing	sBLA 125057/232	Regular	proposed indication	Yes	Yes	2012-08-28	Induction of clinical remission for moderate to severe ulcerative colitis with inadequate response to conventional therapy	Induction and maintenance of clinical remission for moderate to severe ulcerative colitis with inadequate response to conventional therapy	Yes
2012-10-16	teduglutide	Short bowel syndrome	Other	NPS Pharmaceuticals	United States	new drug	NDA 203441	Regular	proposed indication	Yes	Yes	2012-12-21	Treatment of adults with short bowel syndrome who are dependent on parenteral support	Treatment of adults with short bowel syndrome who are dependent on parenteral support	Yes
2013-12-09	vedolizumab	Ulcerative colitis	IBD	Takeda Pharmaceuticals	Japan	biological licensing	BLA 125476	Regular	proposed indication	Yes	Yes	2013-05-20	Treatment of adult patients with moderately to severely active ulcerative colitis who have had an inadequate response to, have lost response to, or were intolerant to either conventional therapy or a tumor necrosis factor-alpha (TNFα) antagonist	Treatment of adult patients with moderately to severely active ulcerative colitis who have had an inadequate response to, have lost response to, or were intolerant to either conventional therapy or a tumor necrosis factor-alpha (TNFα) antagonist	Yes
2013-12-09	vedolizumab	Crohn's disease	IBD	Takeda Pharmaceuticals	Japan	biological licensing	BLA 125507	Regular	proposed indication	Yes	Yes	2013-05-20	Treatment of adult patients with moderately to severely active Crohn's disease who have had an inadequate response to, have lost response to, or were intolerant to either conventional therapy or a tumor necrosis factor-alpha (TNFα) antagonist	Treatment of adult patients with moderately to severely active Crohn's disease who have had an inadequate response to, have lost response to, or were intolerant to either conventional therapy or a tumor necrosis factor-alpha (TNFα) antagonist	Yes
2016-04-07	obeticholic acid	Primary biliary cirrhosis	Hepatology	Intercept Pharmaceuticals	United States	new drug	NDA 207999	Accelerated	proposed indication	Yes	Yes	2016-05-27	Treatment of primary biliary cirrohsis in combination with ursodeoxycholic acid who have an inadequate response, or as monotherapy for those intolerant to ursodeoxycholic acid	Treatment of primary biliary cirrohsis in combination with ursodeoxycholic acid who have an inadequate response, or as monotherapy for those intolerant to ursodeoxycholic acid	Yes
2018-03-08	tofacitinib	Ulcerative colitis	IBD	Pfizer	United States	new drug	NDA 203214	Regular	proposed indication	Yes	Yes	2018-05-30	Treatment adult patients with moderately to severely active ulcerative colitis who have demonstrated an inadequate response, loss of response or intolerance to either conventional therapy or a TNFα antagonist	Treatment adult patients with moderately to severely active ulcerative colitis who have demonstrated an inadequate response, loss of response or intolerance to either conventional therapy or a TNFα antagonist	Yes
2018-03-08	tofacitinib	Ulcerative colitis	IBD	Pfizer	United States	new drug	NDA 203214	Regular	proposed indication	Yes	Yes	2018-05-30	Induction therapy with 8-16 weeks of 10mg for adult patients with moderately to severely active ulcerative colitis who have demonstrated an inadequate response, loss of response or intolerance to either conventional therapy or a TNFα antagonist	Induction therapy with 8-16 weeks of 10mg for adult patients with moderately to severely active ulcerative colitis who have demonstrated an inadequate response, loss of response or intolerance to either conventional therapy or a TNFα antagonist	Yes
2018-03-08	tofacitinib	Ulcerative colitis	IBD	Pfizer	United States	new drug	NDA 203214	Regular	proposed indication	Yes	Yes	2018-05-30	Treatment of adult patients with 10mg of tifacitinib moderately to severely active ulcerative colitis who have demonstrated an inadequate response, loss of response or intolerance to a TNFα antagonist	Treatment of adult patients with 10mg of tifacitinib moderately to severely active ulcerative colitis who have demonstrated an inadequate response, loss of response or intolerance to a TNFα antagonist	Yes
2018-05-03	stannsoporfin	Neonatal hemolysis	Other	InfaCare Pharmaceutical Corporation	United States	new drug	NDA 209904	Regular	proposed indication	No	No	N/A	Treatment of neonates greater than or equal to 35 weeks of gestational age with indicators of hemolysis who are at risk of developing severe hyperbilirubinemia	N/A	No
2018-10-17	tegaserod	Irritable bowel syndrome	Functional GI disease	Sloan Pharma SARL (US World Meds)	United States	new drug	sNDA 021200	Regular	proposed indication	Yes	Yes	2019-03-29	Treatment of women with irritable bowel syndrome with constipation who do not have a history of cardiovascular ischemic disease, such as myocardial infarction, stroke, transient ischemic attack, or angina, and who do not have more than one risk factor for cardiovascular disease	Treatment of women under 65 with irritable bowel syndrome with constipation who do not have a history of cardiovascular ischemic disease, such as myocardial infarction, stroke, transient ischemic attack, or angina, and who do not have more than one risk factor for cardiovascular disease	Yes
2018-10-18	prucalopride	Chronic idiopathic constipation	Functional GI disease	Shire Development	United Kingdom	new drug	NDA 210166	Regular	proposed indication	Yes	Yes	2018-12-14	Treatment of chronic idiopathic constipation in adults	Treatment of chronic idiopathic constipation in adults	Yes

## Sheet: Study data summary
Date	Drug	Number of trials	Sample size of largest/pivotal trial	Size (<500=1, >499=2)	Study design (1=RCT, 2=unblinded trial, 3=single arm)	Phase	Primary endpoint (1=clinical, 2=surrogate)	Primary endpoint achieved (1=yes, 2=no)	Corresponding author FCOI (yes=1, no/unknown=2)
1998-05-28a	infliximab	3	108	1	1	3	1	1	2
1998-05-28b	infliximab	1	94	1	1	3	1	1	1
1999-11-16	alosetron	4	647	2	1	3	1	1	1
2000-06-26	tegaserod	4	881	2	1	3	1	2	1
2000-10-20	omeprazole magnesium	2	N/A		1	3	1	2	2
2000-10-20	omeprazole magnesium	2	N/A		1	3	1	2	2
2000-10-20	omeprazole magnesium	2	1564	2	1	3	1	1	2
2002-06-21	omeprazole magnesium	2	1564	2	1	3	1	1	2
2003-03-06	aprepitant	2	523	2	1	3	1	1	1
2003-03-06	aprepitant	2	523	2	1	3	1	1	1
2003-06-25	somatropin	1	41	1	1	3	1	1	2
2003-06-26	porfirmer sodium	1	208	1	1	3	1	1	2
2004-07-14	tegaserod	2	1348	2	1	3	1	1	1
2007-07-31	natalizumab	3	905	2	1	3	1	2	1
2008-01-23	alvimopan	5	911	2	1	3	1	2	1
2009-05-19	vapreotide acetate	2	227	1	1	3	1	1	2
2010-02-23	rifaximin	1	299	1	1	3	1	1	1
2011-01-12	liprotamase	3	138	1	1	3	2	1	1
2011-07-21	infliximab	3	60	1	1	3	1	1	1
2011-07-21	infliximab	3	60	1	1	3	1	1	1
2011-07-21	infliximab	3	60	1	1	3	1	1	1
2011-07-21	infliximab	3	60	1	1	3	1	1	1
2011-07-21	infliximab	3	60	1	1	3	1	1	1
2012-08-28	adalimumab	2	494	1	1	3	1	1	1
2012-10-16	teduglutide	2	86	1	1	3	2	1	1
2013-12-09	vedolizumab	2	521	2	2	3	1	1	1
2013-12-09	vedolizumab	2	747	2	2	3	1	1	1
2016-04-07	obeticholic acid	3	216	1	1	3	2	1	2
2018-03-08	tofacitinib	3	614	2	1	3	1	1	1
2018-03-08	tofacitinib	1	57	1	3	3	1	1	1
2018-03-08	tofacitinib	1	57	1	3	3	1	1	1
2018-05-03	stannsoporfin	1	91	1	1	2	2	1	2
2018-10-17	tegaserod	2	2660	2	1	3	1	1	1
2018-10-18	prucalopride	2	501	2	1	3	1	1	2

## Sheet: Member voting summary
Question-vote ID	Date	Drug	Member	Committee role (Chair=1, member- GIDAC = 2, consultant=3, patient rep=4, consumer rep=5, other committee=6, federal employee = 7)	Degree (MD/MBBS/DO=1, PhD=2, PharmD=3, not stated = 4, other=5)	Voting member (Yes or No)	Vote (yes=1, no=2, abstain=3)	FCOI (yes=1, no=2)	Company	Direct of competitor (1 = direct, 2 = competitor)	Waiver (1 = full, 2 = partial, 3 = none)	FCOI value (<10000=1, 10000-50000=2, 50000-100000=3, >100000=4, not stated=5)	FCOI type (equity=1, consulting-2,speakers fees=3, advisory board=4,research=5, not stated=6)
1	1998-05-28a	infliximab	1	1	1	Yes	2	2	N/A	N/A	N/A	N/A	N/A
16	1998-05-28b	infliximab	16	1	1	Yes	1	1	Centocor	1	1	5	6
24	1999-11-16	alosetron	24	1	1	Yes	1	2	N/A	N/A	N/A	N/A	N/A
30	2000-06-26	tegaserod	30	1	1	Yes	2	2	N/A	N/A	N/A	N/A	N/A
37	2000-10-20a	omeprazole magnesium	37	1	1	Yes	2	1	Astra Zeneva	1	1	5	6
50	2000-10-20b	omeprazole magnesium	50	1	1	Yes	2	1	Astra Zeneva	1	1	5	6
63	2000-10-20c	omeprazole magnesium	63	1	1	Yes	2	1	Astra Zeneva	1	1	5	6
76	2002-06-21	omeprazole magnesium	76	1	1	Yes	1	2	N/A	N/A	N/A	N/A	N/A
94	2003-03-06a	aprepitant	94	1	1	Yes	1	1	Not stated	2	1	1	2
107	2003-03-06b	aprepitant	107	1	1	Yes	1	1	Not stated	2	1	1	2
120	2003-06-25	somatropin	120	1	1	Yes	2	2	N/A	N/A	N/A	N/A	N/A
129	2003-06-26	porfirmer sodium	129	1	1	Yes	1	2	N/A	N/A	N/A	N/A	N/A
139	2004-07-14	tegaserod	139	1	1	Yes	2	1	Novartis	1	1	1	3
152	2007-07-31	natalizumab	152	1	1	Yes	1	2	N/A	N/A	N/A	N/A	N/A
169	2008-01-23	alvimopan	169	1	1	Yes	2	2	N/A	N/A	N/A	N/A	N/A
184	2009-05-19	vapreotide acetate	184	1	1	Yes	2	2	N/A	N/A	N/A	N/A	N/A
198	2010-02-23	rifaximin	198	1	1	Yes	2	2	N/A	N/A	N/A	N/A	N/A
216	2011-01-12	liprotamase	216	1	1	Yes	2	2	N/A	N/A	N/A	N/A	N/A
228	2011-07-21a	infliximab	228	1	1	Yes	1	2	N/A	N/A	N/A	N/A	N/A
242	2011-07-21b	infliximab	242	1	1	Yes	1	2	N/A	N/A	N/A	N/A	N/A
256	2011-07-21c	infliximab	256	1	1	Yes	1	2	N/A	N/A	N/A	N/A	N/A
270	2011-07-21d	infliximab	270	1	1	Yes	1	2	N/A	N/A	N/A	N/A	N/A
284	2011-07-21e	infliximab	284	1	1	Yes	1	2	N/A	N/A	N/A	N/A	N/A
300	2012-08-28	adalimumab	300	1	1	Yes	1	2	N/A	N/A	N/A	N/A	N/A
317	2012-10-16	teduglutide	317	1	1	Yes	1	2	N/A	N/A	N/A	N/A	N/A
328	2013-12-09a	vedolizumab	328	1	1	Yes	1	2	N/A	N/A	N/A	N/A	N/A
349	2013-12-09b	vedolizumab	349	1	1	Yes	1	2	N/A	N/A	N/A	N/A	N/A
374	2016-04-07	obeticholic acid	374	1	1	Yes	1	2	N/A	N/A	N/A	N/A	N/A
391	2018-03-08a	tofacitinib	391	1	1	Yes	1	1	Not stated	2	1	2	5
406	2018-03-08b	tofacitinib	406	1	1	Yes	1	1	Not stated	2	1	2	5
421	2018-03-08c	tofacitinib	421	1	1	Yes	1	1	Not stated	2	1	2	5
449	2018-05-03a	stannsoporfin	449	1	1	Yes	2	2	N/A	N/A	N/A	N/A	N/A
458	2018-10-17a	tegaserod	458	1	1	Yes	1	2	N/A	N/A	N/A	N/A	N/A
470	2018-10-18a	prucalopride	470	1	1	Yes	1	2	N/A	N/A	N/A	N/A	N/A
2	1998-05-28a	infliximab	2	2	1	Yes	1	2	N/A	N/A	N/A	N/A	N/A
3	1998-05-28a	infliximab	3	2	1	Yes	1	1	Not stated	2	1	1	2
4	1998-05-28a	infliximab	4	2	1	Yes	1	2	N/A	N/A	N/A	N/A	N/A
18	1998-05-28b	infliximab	18	2	2	Yes	1	2	N/A	N/A	N/A	N/A	N/A
19	1998-05-28b	infliximab	19	2	1	Yes	1	2	N/A	N/A	N/A	N/A	N/A
20	1998-05-28b	infliximab	20	2	1	Yes	1	2	N/A	N/A	N/A	N/A	N/A
21	1998-05-28b	infliximab	21	2	1	Yes	1	2	N/A	N/A	N/A	N/A	N/A
25	1999-11-16	alosetron	25	2	1	Yes	1	1	Glaxo Wellcome	1	1	5	6
26	1999-11-16	alosetron	26	2	2	Yes	1	2	N/A	N/A	N/A	N/A	N/A
27	1999-11-16	alosetron	27	2	1	Yes	1	1	Glaxo Wellcome	1	1	5	6
28	1999-11-16	alosetron	28	2	1	Yes	1	2	N/A	N/A	N/A	N/A	N/A
31	2000-06-26	tegaserod	31	2	1	Yes	2	2	N/A	N/A	N/A	N/A	N/A
32	2000-06-26	tegaserod	32	2	1	Yes	2	1	Novartis	1	1	5	6
33	2000-06-26	tegaserod	33	2	1	Yes	1	2	N/A	N/A	N/A	N/A	N/A
34	2000-06-26	tegaserod	34	2	1	Yes	2	2	N/A	N/A	N/A	N/A	N/A
35	2000-06-26	tegaserod	35	2	1	Yes	2	2	N/A	N/A	N/A	N/A	N/A
36	2000-06-26	tegaserod	36	2	1	Yes	2	1	Novartis	1	1	5	6
45	2000-10-20a	omeprazole magnesium	45	2	1	Yes	1	1	Astra Zeneva	1	1	5	6
46	2000-10-20a	omeprazole magnesium	46	2	1	Yes	2	2	N/A	N/A	N/A	N/A	N/A
58	2000-10-20b	omeprazole magnesium	58	2	1	Yes	1	1	Astra Zeneva	1	1	5	6
59	2000-10-20b	omeprazole magnesium	59	2	1	Yes	2	2	N/A	N/A	N/A	N/A	N/A
71	2000-10-20c	omeprazole magnesium	71	2	1	Yes	1	1	Astra Zeneva	1	1	5	6
72	2000-10-20c	omeprazole magnesium	72	2	1	Yes	2	2	N/A	N/A	N/A	N/A	N/A
84	2002-06-21	omeprazole magnesium	84	2	1	Yes	1	1	Not stated	2	1	2	2
86	2002-06-21	omeprazole magnesium	86	2	1	Yes	1	1	Not stated	1	1	2	2
87	2002-06-21	omeprazole magnesium	87	2	1	Yes	1	1	Not stated	1	1	2	1
88	2002-06-21	omeprazole magnesium	88	2	2	Yes	1	2	N/A	N/A	N/A	N/A	N/A
89	2002-06-21	omeprazole magnesium	89	2	1	Yes	1	2	N/A	N/A	N/A	N/A	N/A
90	2002-06-21	omeprazole magnesium	90	2	1	Yes	1	1	Not stated	2	1	2	1
95	2003-03-06a	aprepitant	95	2	1	Yes	1	2	N/A	N/A	N/A	N/A	N/A
96	2003-03-06a	aprepitant	96	2	1	Yes	1	1	Merck	1	3	1	1
97	2003-03-06a	aprepitant	97	2	1	Yes	1	2	N/A	N/A	N/A	N/A	N/A
98	2003-03-06a	aprepitant	98	2	1	Yes	1	1	Merck, other	1	1	2	1
99	2003-03-06a	aprepitant	99	2	1	Yes	1	2	N/A	N/A	N/A	N/A	N/A
108	2003-03-06b	aprepitant	108	2	1	Yes	1	2	N/A	N/A	N/A	N/A	N/A
109	2003-03-06b	aprepitant	109	2	1	Yes	1	1	Merck	1	3	1	1
110	2003-03-06b	aprepitant	110	2	1	Yes	1	2	N/A	N/A	N/A	N/A	N/A
111	2003-03-06b	aprepitant	111	2	1	Yes	1	1	Merck, other	1	1	2	1
112	2003-03-06b	aprepitant	112	2	1	Yes	1	2	N/A	N/A	N/A	N/A	N/A
121	2003-06-25	somatropin	121	2	1	Yes	2	2	N/A	N/A	N/A	N/A	N/A
123	2003-06-25	somatropin	123	2	1	Yes	1	2	N/A	N/A	N/A	N/A	N/A
124	2003-06-25	somatropin	124	2	1	Yes	2	2	N/A	N/A	N/A	N/A	N/A
125	2003-06-25	somatropin	125	2	2	Yes	2	2	N/A	N/A	N/A	N/A	N/A
130	2003-06-26	porfirmer sodium	130	2	1	Yes	1	2	N/A	N/A	N/A	N/A	N/A
132	2003-06-26	porfirmer sodium	132	2	1	Yes	1	2	N/A	N/A	N/A	N/A	N/A
133	2003-06-26	porfirmer sodium	133	2	2	Yes	1	2	N/A	N/A	N/A	N/A	N/A
140	2004-07-14	tegaserod	140	2	1	Yes	2	1	Not stated	2	1	2	1
141	2004-07-14	tegaserod	141	2	1	Yes	2	1	Not stated	2	3	1	1
142	2004-07-14	tegaserod	142	2	1	Yes	2	2	N/A	N/A	N/A	N/A	N/A
143	2004-07-14	tegaserod	143	2	1	Yes	2	2	N/A	N/A	N/A	N/A	N/A
144	2004-07-14	tegaserod	144	2	1	Yes	2	1	Not stated	2	1	3	1
145	2004-07-14	tegaserod	145	2	1	Yes	2	2	N/A	N/A	N/A	N/A	N/A
153	2007-07-31	natalizumab	153	2	1	Yes	1	2	N/A	N/A	N/A	N/A	N/A
154	2007-07-31	natalizumab	154	2	1	Yes	1	2	N/A	N/A	N/A	N/A	N/A
170	2008-01-23	alvimopan	170	2	1	Yes	1	2	N/A	N/A	N/A	N/A	N/A
171	2008-01-23	alvimopan	171	2	1	Yes	1	1	Not stated	2	1	1	2
172	2008-01-23	alvimopan	172	2	1	Yes	1	2	N/A	N/A	N/A	N/A	N/A
185	2009-05-19	vapreotide acetate	185	2	3	Yes	2	2	N/A	N/A	N/A	N/A	N/A
199	2010-02-23	rifaximin	199	2	1	Yes	1	2	N/A	N/A	N/A	N/A	N/A
200	2010-02-23	rifaximin	200	2	1	Yes	1	2	N/A	N/A	N/A	N/A	N/A
217	2011-01-12	liprotamase	217	2	1	Yes	2	2	N/A	N/A	N/A	N/A	N/A
218	2011-01-12	liprotamase	218	2	1	Yes	2	2	N/A	N/A	N/A	N/A	N/A
298	2012-08-28	adalimumab	298	2	2	Yes	2	2	N/A	N/A	N/A	N/A	N/A
301	2012-08-28	adalimumab	301	2	1	Yes	1	2	N/A	N/A	N/A	N/A	N/A
316	2012-10-16	teduglutide	316	2	1	Yes	1	2	N/A	N/A	N/A	N/A	N/A
318	2012-10-16	teduglutide	318	2	1	Yes	1	2	N/A	N/A	N/A	N/A	N/A
319	2012-10-16	teduglutide	319	2	1	Yes	1	2	N/A	N/A	N/A	N/A	N/A
329	2013-12-09a	vedolizumab	329	2	1	Yes	2	2	N/A	N/A	N/A	N/A	N/A
330	2013-12-09a	vedolizumab	330	2	1	Yes	1	2	N/A	N/A	N/A	N/A	N/A
350	2013-12-09b	vedolizumab	350	2	1	Yes	1	2	N/A	N/A	N/A	N/A	N/A
351	2013-12-09b	vedolizumab	351	2	1	Yes	1	2	N/A	N/A	N/A	N/A	N/A
370	2016-04-07	obeticholic acid	370	2	1	Yes	1	2	N/A	N/A	N/A	N/A	N/A
371	2016-04-07	obeticholic acid	371	2	1	Yes	1	2	N/A	N/A	N/A	N/A	N/A
372	2016-04-07	obeticholic acid	372	2	1	Yes	1	2	N/A	N/A	N/A	N/A	N/A
373	2016-04-07	obeticholic acid	373	2	1	Yes	1	2	N/A	N/A	N/A	N/A	N/A
375	2016-04-07	obeticholic acid	375	2	1	Yes	1	2	N/A	N/A	N/A	N/A	N/A
386	2018-03-08a	tofacitinib	386	2	1	Yes	1	2	N/A	N/A	N/A	N/A	N/A
387	2018-03-08a	tofacitinib	387	2	1	Yes	1	2	N/A	N/A	N/A	N/A	N/A
388	2018-03-08a	tofacitinib	388	2	1	Yes	1	2	N/A	N/A	N/A	N/A	N/A
389	2018-03-08a	tofacitinib	389	2	1	Yes	1	1	Not stated	2	1	4	1
390	2018-03-08a	tofacitinib	390	2	1	Yes	1	1	Not stated	2	1	1	4
392	2018-03-08a	tofacitinib	392	2	1	Yes	1	2	N/A	N/A	N/A	N/A	N/A
401	2018-03-08b	tofacitinib	401	2	1	Yes	1	2	N/A	N/A	N/A	N/A	N/A
402	2018-03-08b	tofacitinib	402	2	1	Yes	1	2	N/A	N/A	N/A	N/A	N/A
403	2018-03-08b	tofacitinib	403	2	1	Yes	1	2	N/A	N/A	N/A	N/A	N/A
404	2018-03-08b	tofacitinib	404	2	1	Yes	1	1	Not stated	2	1	4	1
405	2018-03-08b	tofacitinib	405	2	1	Yes	1	1	Not stated	2	1	1	4
407	2018-03-08b	tofacitinib	407	2	1	Yes	1	2	N/A	N/A	N/A	N/A	N/A
416	2018-03-08c	tofacitinib	416	2	1	Yes	1	2	N/A	N/A	N/A	N/A	N/A
417	2018-03-08c	tofacitinib	417	2	1	Yes	1	2	N/A	N/A	N/A	N/A	N/A
418	2018-03-08c	tofacitinib	418	2	1	Yes	1	2	N/A	N/A	N/A	N/A	N/A
419	2018-03-08c	tofacitinib	419	2	1	Yes	1	1	Not stated	2	1	4	1
420	2018-03-08c	tofacitinib	420	2	1	Yes	1	1	Not stated	2	1	1	4
422	2018-03-08c	tofacitinib	422	2	1	Yes	1	2	N/A	N/A	N/A	N/A	N/A
431	2018-05-03a	stannsoporfin	431	2	1	Yes	2	2	N/A	N/A	N/A	N/A	N/A
432	2018-05-03a	stannsoporfin	432	2	1	Yes	2	2	N/A	N/A	N/A	N/A	N/A
433	2018-05-03a	stannsoporfin	433	2	1	Yes	2	2	N/A	N/A	N/A	N/A	N/A
435	2018-05-03a	stannsoporfin	435	2	1	Yes	2	2	N/A	N/A	N/A	N/A	N/A
436	2018-05-03a	stannsoporfin	436	2	1	Yes	2	2	N/A	N/A	N/A	N/A	N/A
437	2018-05-03a	stannsoporfin	437	2	1	Yes	2	2	N/A	N/A	N/A	N/A	N/A
456	2018-10-17a	tegaserod	456	2	1	Yes	1	2	N/A	N/A	N/A	N/A	N/A
457	2018-10-17a	tegaserod	457	2	1	Yes	1	1	Not stated	2	1	4	1
459	2018-10-17a	tegaserod	459	2	1	Yes	1	2	N/A	N/A	N/A	N/A	N/A
468	2018-10-18a	prucalopride	468	2	1	Yes	1	2	N/A	N/A	N/A	N/A	N/A
469	2018-10-18a	prucalopride	469	2	1	Yes	1	1	Not stated	2	1	4	1
471	2018-10-18a	prucalopride	471	2	1	Yes	1	2	N/A	N/A	N/A	N/A	N/A
6	1998-05-28a	infliximab	6	3	1	Yes	1	1	Not stated	2	1	3	6
7	1998-05-28a	infliximab	7	3	1	Yes	2	1	Not stated	2	1	1	6
8	1998-05-28a	infliximab	8	3	1	Yes	2	2	N/A	N/A	N/A	N/A	N/A
9	1998-05-28a	infliximab	9	3	1	Yes	2	2	N/A	N/A	N/A	N/A	N/A
10	1998-05-28a	infliximab	10	3	1	Yes	1	2	N/A	N/A	N/A	N/A	N/A
11	1998-05-28a	infliximab	11	3	1	Yes	1	2	N/A	N/A	N/A	N/A	N/A
12	1998-05-28a	infliximab	12	3	4	Yes	2	2	N/A	N/A	N/A	N/A	N/A
13	1998-05-28a	infliximab	13	3	1	Yes	2	2	N/A	N/A	N/A	N/A	N/A
14	1998-05-28a	infliximab	14	3	1	Yes	1	2	N/A	N/A	N/A	N/A	N/A
15	1998-05-28a	infliximab	15	3	1	Yes	1	2	N/A	N/A	N/A	N/A	N/A
22	1998-05-28b	infliximab	22	3	1	Yes	1	2	N/A	N/A	N/A	N/A	N/A
23	1998-05-28b	infliximab	23	3	1	Yes	1	2	N/A	N/A	N/A	N/A	N/A
29	1999-11-16	alosetron	29	3	1	Yes	1	1	Glaxo Wellcome	1	1	5	6
47	2000-10-20a	omeprazole magnesium	47	3	2	Yes	2	1	Astra Zeneva	1	1	5	6
48	2000-10-20a	omeprazole magnesium	48	3	2	Yes	2	2	N/A	N/A	N/A	N/A	N/A
49	2000-10-20a	omeprazole magnesium	49	3	1	Yes	1	1	Astra Zeneva	1	1	5	6
60	2000-10-20b	omeprazole magnesium	60	3	2	Yes	2	1	Astra Zeneva	1	1	5	6
61	2000-10-20b	omeprazole magnesium	61	3	2	Yes	2	2	N/A	N/A	N/A	N/A	N/A
62	2000-10-20b	omeprazole magnesium	62	3	1	Yes	1	1	Astra Zeneva	1	1	5	6
73	2000-10-20c	omeprazole magnesium	73	3	2	Yes	2	1	Astra Zeneva	1	1	5	6
74	2000-10-20c	omeprazole magnesium	74	3	2	Yes	2	2	N/A	N/A	N/A	N/A	N/A
75	2000-10-20c	omeprazole magnesium	75	3	1	Yes	1	1	Astra Zeneva	1	1	5	6
91	2002-06-21	omeprazole magnesium	91	3	1	Yes	1	1	Not stated	2	1	2	2
92	2002-06-21	omeprazole magnesium	92	3	2	Yes	1	1	Astra Zeneca	1	1	5	6
93	2002-06-21	omeprazole magnesium	93	3	1	Yes	1	2	N/A	N/A	N/A	N/A	N/A
102	2003-03-06a	aprepitant	102	3	3	Yes	1	2	N/A	N/A	N/A	N/A	N/A
103	2003-03-06a	aprepitant	103	3	2	Yes	1	2	N/A	N/A	N/A	N/A	N/A
105	2003-03-06a	aprepitant	105	3	2	Yes	1	2	N/A	N/A	N/A	N/A	N/A
115	2003-03-06b	aprepitant	115	3	3	Yes	1	2	N/A	N/A	N/A	N/A	N/A
116	2003-03-06b	aprepitant	116	3	2	Yes	1	2	N/A	N/A	N/A	N/A	N/A
118	2003-03-06b	aprepitant	118	3	2	Yes	1	2	N/A	N/A	N/A	N/A	N/A
126	2003-06-25	somatropin	126	3	1	Yes	1	2	N/A	N/A	N/A	N/A	N/A
127	2003-06-25	somatropin	127	3	1	Yes	2	2	N/A	N/A	N/A	N/A	N/A
138	2003-06-26	porfirmer sodium	138	3	1	Yes	1	2	N/A	N/A	N/A	N/A	N/A
149	2004-07-14	tegaserod	149	3	2	Yes	2	1	Not stated	2	1	1	4
150	2004-07-14	tegaserod	150	3	1	Yes	2	2	N/A	N/A	N/A	N/A	N/A
159	2007-07-31	natalizumab	159	3	2	Yes	3	2	N/A	N/A	N/A	N/A	N/A
161	2007-07-31	natalizumab	161	3	2	Yes	1	2	N/A	N/A	N/A	N/A	N/A
162	2007-07-31	natalizumab	162	3	1	Yes	3	1	Not stated	2	3	2	6
163	2007-07-31	natalizumab	163	3	1	Yes	1	2	N/A	N/A	N/A	N/A	N/A
164	2007-07-31	natalizumab	164	3	5	Yes	2	2	N/A	N/A	N/A	N/A	N/A
165	2007-07-31	natalizumab	165	3	1	Yes	1	2	N/A	N/A	N/A	N/A	N/A
166	2007-07-31	natalizumab	166	3	2	Yes	1	1	Not stated	2	1	1	6
167	2007-07-31	natalizumab	167	3	1	Yes	1	2	N/A	N/A	N/A	N/A	N/A
168	2007-07-31	natalizumab	168	3	1	Yes	2	2	N/A	N/A	N/A	N/A	N/A
174	2008-01-23	alvimopan	174	3	1	Yes	1	1	Not stated	2	1	3	6
175	2008-01-23	alvimopan	175	3	1	Yes	2	1	Not stated	2	1	1	6
176	2008-01-23	alvimopan	176	3	1	Yes	2	2	N/A	N/A	N/A	N/A	N/A
177	2008-01-23	alvimopan	177	3	1	Yes	2	2	N/A	N/A	N/A	N/A	N/A
178	2008-01-23	alvimopan	178	3	1	Yes	1	2	N/A	N/A	N/A	N/A	N/A
179	2008-01-23	alvimopan	179	3	1	Yes	1	2	N/A	N/A	N/A	N/A	N/A
180	2008-01-23	alvimopan	180	3	4	Yes	2	2	N/A	N/A	N/A	N/A	N/A
181	2008-01-23	alvimopan	181	3	1	Yes	2	2	N/A	N/A	N/A	N/A	N/A
182	2008-01-23	alvimopan	182	3	1	Yes	1	2	N/A	N/A	N/A	N/A	N/A
183	2008-01-23	alvimopan	183	3	1	Yes	1	2	N/A	N/A	N/A	N/A	N/A
187	2009-05-19	vapreotide acetate	187	3	1	Yes	2	2	N/A	N/A	N/A	N/A	N/A
188	2009-05-19	vapreotide acetate	188	3	1	Yes	2	2	N/A	N/A	N/A	N/A	N/A
189	2009-05-19	vapreotide acetate	189	3	1	Yes	2	2	N/A	N/A	N/A	N/A	N/A
190	2009-05-19	vapreotide acetate	190	3	1	Yes	2	2	N/A	N/A	N/A	N/A	N/A
191	2009-05-19	vapreotide acetate	191	3	1	Yes	2	2	N/A	N/A	N/A	N/A	N/A
192	2009-05-19	vapreotide acetate	192	3	1	Yes	2	2	N/A	N/A	N/A	N/A	N/A
193	2009-05-19	vapreotide acetate	193	3	1	Yes	2	2	N/A	N/A	N/A	N/A	N/A
194	2009-05-19	vapreotide acetate	194	3	1	Yes	2	2	N/A	N/A	N/A	N/A	N/A
195	2009-05-19	vapreotide acetate	195	3	1	Yes	2	2	N/A	N/A	N/A	N/A	N/A
197	2009-05-19	vapreotide acetate	197	3	1	Yes	2	2	N/A	N/A	N/A	N/A	N/A
202	2010-02-23	rifaximin	202	3	2	Yes	2	2	N/A	N/A	N/A	N/A	N/A
203	2010-02-23	rifaximin	203	3	1	Yes	2	2	N/A	N/A	N/A	N/A	N/A
204	2010-02-23	rifaximin	204	3	1	Yes	1	2	N/A	N/A	N/A	N/A	N/A
206	2010-02-23	rifaximin	206	3	1	Yes	1	2	N/A	N/A	N/A	N/A	N/A
207	2010-02-23	rifaximin	207	3	1	Yes	1	2	N/A	N/A	N/A	N/A	N/A
208	2010-02-23	rifaximin	208	3	1	Yes	1	2	N/A	N/A	N/A	N/A	N/A
209	2010-02-23	rifaximin	209	3	1	Yes	1	2	N/A	N/A	N/A	N/A	N/A
210	2010-02-23	rifaximin	210	3	1	Yes	2	2	N/A	N/A	N/A	N/A	N/A
211	2010-02-23	rifaximin	211	3	1	Yes	1	2	N/A	N/A	N/A	N/A	N/A
212	2010-02-23	rifaximin	212	3	1	Yes	1	2	N/A	N/A	N/A	N/A	N/A
213	2010-02-23	rifaximin	213	3	1	Yes	1	2	N/A	N/A	N/A	N/A	N/A
214	2010-02-23	rifaximin	214	3	1	Yes	1	2	N/A	N/A	N/A	N/A	N/A
215	2010-02-23	rifaximin	215	3	1	Yes	1	2	N/A	N/A	N/A	N/A	N/A
220	2011-01-12	liprotamase	220	3	1	Yes	1	2	N/A	N/A	N/A	N/A	N/A
222	2011-01-12	liprotamase	222	3	1	Yes	2	2	N/A	N/A	N/A	N/A	N/A
223	2011-01-12	liprotamase	223	3	1	Yes	2	2	N/A	N/A	N/A	N/A	N/A
224	2011-01-12	liprotamase	224	3	1	Yes	1	2	N/A	N/A	N/A	N/A	N/A
225	2011-01-12	liprotamase	225	3	1	Yes	2	2	N/A	N/A	N/A	N/A	N/A
226	2011-01-12	liprotamase	226	3	1	Yes	2	2	N/A	N/A	N/A	N/A	N/A
230	2011-07-21a	infliximab	230	3	1	Yes	1	1	Not stated	2	1	2	1
231	2011-07-21a	infliximab	231	3	1	Yes	1	2	N/A	N/A	N/A	N/A	N/A
232	2011-07-21a	infliximab	232	3	1	Yes	1	2	N/A	N/A	N/A	N/A	N/A
233	2011-07-21a	infliximab	233	3	1	Yes	1	2	N/A	N/A	N/A	N/A	N/A
234	2011-07-21a	infliximab	234	3	1	Yes	1	1	Not stated	2	1	2	1
236	2011-07-21a	infliximab	236	3	1	Yes	1	2	N/A	N/A	N/A	N/A	N/A
237	2011-07-21a	infliximab	237	3	1	Yes	1	2	N/A	N/A	N/A	N/A	N/A
238	2011-07-21a	infliximab	238	3	1	Yes	1	2	N/A	N/A	N/A	N/A	N/A
239	2011-07-21a	infliximab	239	3	1	Yes	1	2	N/A	N/A	N/A	N/A	N/A
240	2011-07-21a	infliximab	240	3	1	Yes	1	2	N/A	N/A	N/A	N/A	N/A
241	2011-07-21a	infliximab	241	3	1	Yes	1	2	N/A	N/A	N/A	N/A	N/A
244	2011-07-21b	infliximab	244	3	1	Yes	3	1	Not stated	2	1	2	1
245	2011-07-21b	infliximab	245	3	1	Yes	1	2	N/A	N/A	N/A	N/A	N/A
246	2011-07-21b	infliximab	246	3	1	Yes	1	2	N/A	N/A	N/A	N/A	N/A
247	2011-07-21b	infliximab	247	3	1	Yes	2	2	N/A	N/A	N/A	N/A	N/A
248	2011-07-21b	infliximab	248	3	1	Yes	1	1	Not stated	2	1	2	1
250	2011-07-21b	infliximab	250	3	1	Yes	1	2	N/A	N/A	N/A	N/A	N/A
251	2011-07-21b	infliximab	251	3	1	Yes	2	2	N/A	N/A	N/A	N/A	N/A
252	2011-07-21b	infliximab	252	3	1	Yes	1	2	N/A	N/A	N/A	N/A	N/A
253	2011-07-21b	infliximab	253	3	1	Yes	1	2	N/A	N/A	N/A	N/A	N/A
254	2011-07-21b	infliximab	254	3	1	Yes	1	2	N/A	N/A	N/A	N/A	N/A
255	2011-07-21b	infliximab	255	3	1	Yes	1	2	N/A	N/A	N/A	N/A	N/A
258	2011-07-21c	infliximab	258	3	1	Yes	1	1	Not stated	2	1	2	1
259	2011-07-21c	infliximab	259	3	1	Yes	1	2	N/A	N/A	N/A	N/A	N/A
260	2011-07-21c	infliximab	260	3	1	Yes	1	2	N/A	N/A	N/A	N/A	N/A
261	2011-07-21c	infliximab	261	3	1	Yes	1	2	N/A	N/A	N/A	N/A	N/A
262	2011-07-21c	infliximab	262	3	1	Yes	1	1	Not stated	2	1	2	1
264	2011-07-21c	infliximab	264	3	1	Yes	1	2	N/A	N/A	N/A	N/A	N/A
265	2011-07-21c	infliximab	265	3	1	Yes	1	2	N/A	N/A	N/A	N/A	N/A
266	2011-07-21c	infliximab	266	3	1	Yes	1	2	N/A	N/A	N/A	N/A	N/A
267	2011-07-21c	infliximab	267	3	1	Yes	1	2	N/A	N/A	N/A	N/A	N/A
268	2011-07-21c	infliximab	268	3	1	Yes	1	2	N/A	N/A	N/A	N/A	N/A
269	2011-07-21c	infliximab	269	3	1	Yes	1	2	N/A	N/A	N/A	N/A	N/A
272	2011-07-21d	infliximab	272	3	1	Yes	2	1	Not stated	2	1	2	1
273	2011-07-21d	infliximab	273	3	1	Yes	2	2	N/A	N/A	N/A	N/A	N/A
274	2011-07-21d	infliximab	274	3	1	Yes	1	2	N/A	N/A	N/A	N/A	N/A
275	2011-07-21d	infliximab	275	3	1	Yes	2	2	N/A	N/A	N/A	N/A	N/A
276	2011-07-21d	infliximab	276	3	1	Yes	1	1	Not stated	2	1	2	1
278	2011-07-21d	infliximab	278	3	1	Yes	3	2	N/A	N/A	N/A	N/A	N/A
279	2011-07-21d	infliximab	279	3	1	Yes	2	2	N/A	N/A	N/A	N/A	N/A
280	2011-07-21d	infliximab	280	3	1	Yes	1	2	N/A	N/A	N/A	N/A	N/A
281	2011-07-21d	infliximab	281	3	1	Yes	2	2	N/A	N/A	N/A	N/A	N/A
282	2011-07-21d	infliximab	282	3	1	Yes	1	2	N/A	N/A	N/A	N/A	N/A
283	2011-07-21d	infliximab	283	3	1	Yes	2	2	N/A	N/A	N/A	N/A	N/A
286	2011-07-21e	infliximab	286	3	1	Yes	2	1	Not stated	2	1	2	1
287	2011-07-21e	infliximab	287	3	1	Yes	2	2	N/A	N/A	N/A	N/A	N/A
288	2011-07-21e	infliximab	288	3	1	Yes	2	2	N/A	N/A	N/A	N/A	N/A
289	2011-07-21e	infliximab	289	3	1	Yes	2	2	N/A	N/A	N/A	N/A	N/A
290	2011-07-21e	infliximab	290	3	1	Yes	2	1	Not stated	2	1	2	1
292	2011-07-21e	infliximab	292	3	1	Yes	2	2	N/A	N/A	N/A	N/A	N/A
293	2011-07-21e	infliximab	293	3	1	Yes	2	2	N/A	N/A	N/A	N/A	N/A
294	2011-07-21e	infliximab	294	3	1	Yes	2	2	N/A	N/A	N/A	N/A	N/A
295	2011-07-21e	infliximab	295	3	1	Yes	2	2	N/A	N/A	N/A	N/A	N/A
296	2011-07-21e	infliximab	296	3	1	Yes	2	2	N/A	N/A	N/A	N/A	N/A
297	2011-07-21e	infliximab	297	3	1	Yes	2	2	N/A	N/A	N/A	N/A	N/A
302	2012-08-28	adalimumab	302	3	2	Yes	1	2	N/A	N/A	N/A	N/A	N/A
303	2012-08-28	adalimumab	303	3	1	Yes	1	2	N/A	N/A	N/A	N/A	N/A
305	2012-08-28	adalimumab	305	3	1	Yes	2	2	N/A	N/A	N/A	N/A	N/A
306	2012-08-28	adalimumab	306	3	1	Yes	1	2	N/A	N/A	N/A	N/A	N/A
307	2012-08-28	adalimumab	307	3	1	Yes	1	2	N/A	N/A	N/A	N/A	N/A
308	2012-08-28	adalimumab	308	3	1	Yes	1	2	N/A	N/A	N/A	N/A	N/A
309	2012-08-28	adalimumab	309	3	1	Yes	1	2	N/A	N/A	N/A	N/A	N/A
310	2012-08-28	adalimumab	310	3	1	Yes	1	2	N/A	N/A	N/A	N/A	N/A
311	2012-08-28	adalimumab	311	3	1	Yes	1	2	N/A	N/A	N/A	N/A	N/A
312	2012-08-28	adalimumab	312	3	1	Yes	1	2	N/A	N/A	N/A	N/A	N/A
313	2012-08-28	adalimumab	313	3	1	Yes	1	2	N/A	N/A	N/A	N/A	N/A
314	2012-08-28	adalimumab	314	3	1	Yes	1	2	N/A	N/A	N/A	N/A	N/A
320	2012-10-16	teduglutide	320	3	1	Yes	1	2	N/A	N/A	N/A	N/A	N/A
321	2012-10-16	teduglutide	321	3	1	Yes	1	2	N/A	N/A	N/A	N/A	N/A
322	2012-10-16	teduglutide	322	3	2	Yes	1	2	N/A	N/A	N/A	N/A	N/A
323	2012-10-16	teduglutide	323	3	2	Yes	1	2	N/A	N/A	N/A	N/A	N/A
324	2012-10-16	teduglutide	324	3	1	Yes	1	2	N/A	N/A	N/A	N/A	N/A
325	2012-10-16	teduglutide	325	3	2	Yes	1	2	N/A	N/A	N/A	N/A	N/A
335	2013-12-09a	vedolizumab	335	3	1	Yes	2	2	N/A	N/A	N/A	N/A	N/A
336	2013-12-09a	vedolizumab	336	3	1	Yes	1	2	N/A	N/A	N/A	N/A	N/A
337	2013-12-09a	vedolizumab	337	3	1	Yes	1	2	N/A	N/A	N/A	N/A	N/A
338	2013-12-09a	vedolizumab	338	3	1	Yes	1	2	N/A	N/A	N/A	N/A	N/A
339	2013-12-09a	vedolizumab	339	3	1	Yes	2	2	N/A	N/A	N/A	N/A	N/A
340	2013-12-09a	vedolizumab	340	3	1	Yes	1	2	N/A	N/A	N/A	N/A	N/A
341	2013-12-09a	vedolizumab	341	3	1	Yes	2	2	N/A	N/A	N/A	N/A	N/A
342	2013-12-09a	vedolizumab	342	3	1	Yes	1	2	N/A	N/A	N/A	N/A	N/A
343	2013-12-09a	vedolizumab	343	3	2	Yes	1	2	N/A	N/A	N/A	N/A	N/A
344	2013-12-09a	vedolizumab	344	3	1	Yes	1	2	N/A	N/A	N/A	N/A	N/A
346	2013-12-09a	vedolizumab	346	3	1	Yes	2	2	N/A	N/A	N/A	N/A	N/A
347	2013-12-09a	vedolizumab	347	3	1	Yes	1	2	N/A	N/A	N/A	N/A	N/A
356	2013-12-09b	vedolizumab	356	3	1	Yes	2	2	N/A	N/A	N/A	N/A	N/A
357	2013-12-09b	vedolizumab	357	3	1	Yes	1	2	N/A	N/A	N/A	N/A	N/A
358	2013-12-09b	vedolizumab	358	3	1	Yes	1	2	N/A	N/A	N/A	N/A	N/A
359	2013-12-09b	vedolizumab	359	3	1	Yes	1	2	N/A	N/A	N/A	N/A	N/A
360	2013-12-09b	vedolizumab	360	3	1	Yes	2	2	N/A	N/A	N/A	N/A	N/A
361	2013-12-09b	vedolizumab	361	3	1	Yes	2	2	N/A	N/A	N/A	N/A	N/A
362	2013-12-09b	vedolizumab	362	3	1	Yes	2	2	N/A	N/A	N/A	N/A	N/A
363	2013-12-09b	vedolizumab	363	3	1	Yes	1	2	N/A	N/A	N/A	N/A	N/A
364	2013-12-09b	vedolizumab	364	3	2	Yes	1	2	N/A	N/A	N/A	N/A	N/A
365	2013-12-09b	vedolizumab	365	3	1	Yes	1	2	N/A	N/A	N/A	N/A	N/A
367	2013-12-09b	vedolizumab	367	3	1	Yes	2	2	N/A	N/A	N/A	N/A	N/A
368	2013-12-09b	vedolizumab	368	3	1	Yes	1	2	N/A	N/A	N/A	N/A	N/A
376	2016-04-07	obeticholic acid	376	3	1	Yes	1	2	N/A	N/A	N/A	N/A	N/A
377	2016-04-07	obeticholic acid	377	3	1	Yes	1	2	N/A	N/A	N/A	N/A	N/A
379	2016-04-07	obeticholic acid	379	3	1	Yes	1	2	N/A	N/A	N/A	N/A	N/A
380	2016-04-07	obeticholic acid	380	3	2	Yes	1	2	N/A	N/A	N/A	N/A	N/A
381	2016-04-07	obeticholic acid	381	3	1	Yes	1	2	N/A	N/A	N/A	N/A	N/A
383	2016-04-07	obeticholic acid	383	3	2	Yes	1	2	N/A	N/A	N/A	N/A	N/A
384	2016-04-07	obeticholic acid	384	3	1	Yes	1	2	N/A	N/A	N/A	N/A	N/A
385	2016-04-07	obeticholic acid	385	3	1	Yes	1	2	N/A	N/A	N/A	N/A	N/A
393	2018-03-08a	tofacitinib	393	3	1	Yes	1	2	N/A	N/A	N/A	N/A	N/A
394	2018-03-08a	tofacitinib	394	3	1	Yes	1	2	N/A	N/A	N/A	N/A	N/A
396	2018-03-08a	tofacitinib	396	3	1	Yes	1	2	N/A	N/A	N/A	N/A	N/A
397	2018-03-08a	tofacitinib	397	3	1	Yes	1	2	N/A	N/A	N/A	N/A	N/A
398	2018-03-08a	tofacitinib	398	3	1	Yes	1	2	N/A	N/A	N/A	N/A	N/A
400	2018-03-08a	tofacitinib	400	3	2	Yes	1	2	N/A	N/A	N/A	N/A	N/A
408	2018-03-08b	tofacitinib	408	3	1	Yes	1	2	N/A	N/A	N/A	N/A	N/A
409	2018-03-08b	tofacitinib	409	3	1	Yes	1	2	N/A	N/A	N/A	N/A	N/A
411	2018-03-08b	tofacitinib	411	3	1	Yes	1	2	N/A	N/A	N/A	N/A	N/A
412	2018-03-08b	tofacitinib	412	3	1	Yes	1	2	N/A	N/A	N/A	N/A	N/A
413	2018-03-08b	tofacitinib	413	3	1	Yes	1	2	N/A	N/A	N/A	N/A	N/A
415	2018-03-08b	tofacitinib	415	3	2	Yes	1	2	N/A	N/A	N/A	N/A	N/A
423	2018-03-08c	tofacitinib	423	3	1	Yes	1	2	N/A	N/A	N/A	N/A	N/A
424	2018-03-08c	tofacitinib	424	3	1	Yes	1	2	N/A	N/A	N/A	N/A	N/A
426	2018-03-08c	tofacitinib	426	3	1	Yes	1	2	N/A	N/A	N/A	N/A	N/A
427	2018-03-08c	tofacitinib	427	3	1	Yes	1	2	N/A	N/A	N/A	N/A	N/A
428	2018-03-08c	tofacitinib	428	3	1	Yes	1	2	N/A	N/A	N/A	N/A	N/A
430	2018-03-08c	tofacitinib	430	3	2	Yes	1	2	N/A	N/A	N/A	N/A	N/A
447	2018-05-03a	stannsoporfin	447	3	1	Yes	2	2	N/A	N/A	N/A	N/A	N/A
448	2018-05-03a	stannsoporfin	448	3	1	Yes	1	2	N/A	N/A	N/A	N/A	N/A
451	2018-05-03a	stannsoporfin	451	3	1	Yes	2	2	N/A	N/A	N/A	N/A	N/A
452	2018-05-03a	stannsoporfin	452	3	2	Yes	2	2	N/A	N/A	N/A	N/A	N/A
453	2018-05-03a	stannsoporfin	453	3	1	Yes	2	2	N/A	N/A	N/A	N/A	N/A
454	2018-05-03a	stannsoporfin	454	3	1	Yes	2	2	N/A	N/A	N/A	N/A	N/A
460	2018-10-17a	tegaserod	460	3	2	Yes	1	2	N/A	N/A	N/A	N/A	N/A
461	2018-10-17a	tegaserod	461	3	1	Yes	1	2	N/A	N/A	N/A	N/A	N/A
464	2018-10-17a	tegaserod	464	3	1	Yes	1	2	N/A	N/A	N/A	N/A	N/A
465	2018-10-17a	tegaserod	465	3	1	Yes	1	2	N/A	N/A	N/A	N/A	N/A
466	2018-10-17a	tegaserod	466	3	1	Yes	1	2	N/A	N/A	N/A	N/A	N/A
472	2018-10-18a	prucalopride	472	3	2	Yes	1	2	N/A	N/A	N/A	N/A	N/A
474	2018-10-18a	prucalopride	474	3	1	Yes	1	2	N/A	N/A	N/A	N/A	N/A
475	2018-10-18a	prucalopride	475	3	1	Yes	1	2	N/A	N/A	N/A	N/A	N/A
476	2018-10-18a	prucalopride	476	3	1	Yes	1	2	N/A	N/A	N/A	N/A	N/A
5	1998-05-28a	infliximab	5	4	4	Yes	1	2	N/A	N/A	N/A	N/A	N/A
106	2003-03-06a	aprepitant	106	4	4	Yes	1	2	N/A	N/A	N/A	N/A	N/A
119	2003-03-06b	aprepitant	119	4	4	Yes	1	2	N/A	N/A	N/A	N/A	N/A
128	2003-06-25	somatropin	128	4	2	Yes	1	1	Not stated	2	3	1	1
137	2003-06-26	porfirmer sodium	137	4	2	Yes	1	2	N/A	N/A	N/A	N/A	N/A
160	2007-07-31	natalizumab	160	4	4	Yes	1	2	N/A	N/A	N/A	N/A	N/A
173	2008-01-23	alvimopan	173	4	4	Yes	1	2	N/A	N/A	N/A	N/A	N/A
205	2010-02-23	rifaximin	205	4	5	Yes	1	2	N/A	N/A	N/A	N/A	N/A
221	2011-01-12	liprotamase	221	4	1	Yes	1	2	N/A	N/A	N/A	N/A	N/A
235	2011-07-21a	infliximab	235	4	4	Yes	1	2	N/A	N/A	N/A	N/A	N/A
249	2011-07-21b	infliximab	249	4	4	Yes	2	2	N/A	N/A	N/A	N/A	N/A
263	2011-07-21c	infliximab	263	4	4	Yes	1	2	N/A	N/A	N/A	N/A	N/A
277	2011-07-21d	infliximab	277	4	4	Yes	2	2	N/A	N/A	N/A	N/A	N/A
291	2011-07-21e	infliximab	291	4	4	Yes	2	2	N/A	N/A	N/A	N/A	N/A
304	2012-08-28	adalimumab	304	4	4	Yes	1	2	N/A	N/A	N/A	N/A	N/A
326	2012-10-16	teduglutide	326	4	4	Yes	1	2	N/A	N/A	N/A	N/A	N/A
345	2013-12-09a	vedolizumab	345	4	4	Yes	1	2	N/A	N/A	N/A	N/A	N/A
366	2013-12-09b	vedolizumab	366	4	4	Yes	1	2	N/A	N/A	N/A	N/A	N/A
378	2016-04-07	obeticholic acid	378	4	5	Yes	1	2	N/A	N/A	N/A	N/A	N/A
382	2016-04-07	obeticholic acid	382	4	4	Yes	1	2	N/A	N/A	N/A	N/A	N/A
399	2018-03-08a	tofacitinib	399	4	4	Yes	1	2	N/A	N/A	N/A	N/A	N/A
414	2018-03-08b	tofacitinib	414	4	4	Yes	1	2	N/A	N/A	N/A	N/A	N/A
429	2018-03-08c	tofacitinib	429	4	4	Yes	1	2	N/A	N/A	N/A	N/A	N/A
438	2018-05-03a	stannsoporfin	438	4	5	Yes	2	2	N/A	N/A	N/A	N/A	N/A
450	2018-05-03a	stannsoporfin	450	4	4	Yes	2	2	N/A	N/A	N/A	N/A	N/A
462	2018-10-17a	tegaserod	462	4	4	Yes	1	2	N/A	N/A	N/A	N/A	N/A
473	2018-10-18a	prucalopride	473	4	4	Yes	1	2	N/A	N/A	N/A	N/A	N/A
17	1998-05-28b	infliximab	17	5	3	Yes	1	2	N/A	N/A	N/A	N/A	N/A
80	2002-06-21	omeprazole magnesium	80	5	2	Yes	1	2	N/A	N/A	N/A	N/A	N/A
85	2002-06-21	omeprazole magnesium	85	5	4	Yes	2	1	Not stated	2	1	2	1
100	2003-03-06a	aprepitant	100	5	4	Yes	1	1	Merck	1	1	2	1
113	2003-03-06b	aprepitant	113	5	4	Yes	1	1	Merck	1	1	2	1
122	2003-06-25	somatropin	122	5	4	Yes	2	1	Not stated	2	1	2	1
131	2003-06-26	porfirmer sodium	131	5	1	Yes	2	2	N/A	N/A	N/A	N/A	N/A
148	2004-07-14	tegaserod	148	5	5	Yes	2	2	N/A	N/A	N/A	N/A	N/A
196	2009-05-19	vapreotide acetate	196	5	1	Yes	2	2	N/A	N/A	N/A	N/A	N/A
201	2010-02-23	rifaximin	201	5	4	Yes	1	2	N/A	N/A	N/A	N/A	N/A
219	2011-01-12	liprotamase	219	5	4	Yes	1	2	N/A	N/A	N/A	N/A	N/A
229	2011-07-21a	infliximab	229	5	4	Yes	1	2	N/A	N/A	N/A	N/A	N/A
243	2011-07-21b	infliximab	243	5	4	Yes	1	2	N/A	N/A	N/A	N/A	N/A
257	2011-07-21c	infliximab	257	5	4	Yes	1	2	N/A	N/A	N/A	N/A	N/A
271	2011-07-21d	infliximab	271	5	4	Yes	2	2	N/A	N/A	N/A	N/A	N/A
285	2011-07-21e	infliximab	285	5	4	Yes	2	2	N/A	N/A	N/A	N/A	N/A
299	2012-08-28	adalimumab	299	5	5	Yes	1	2	N/A	N/A	N/A	N/A	N/A
315	2012-10-16	teduglutide	315	5	4	Yes	1	2	N/A	N/A	N/A	N/A	N/A
327	2013-12-09a	vedolizumab	327	5	5	Yes	1	2	N/A	N/A	N/A	N/A	N/A
348	2013-12-09b	vedolizumab	348	5	5	Yes	1	2	N/A	N/A	N/A	N/A	N/A
369	2016-04-07	obeticholic acid	369	5	5	Yes	1	2	N/A	N/A	N/A	N/A	N/A
395	2018-03-08a	tofacitinib	395	5	4	Yes	1	2	N/A	N/A	N/A	N/A	N/A
410	2018-03-08b	tofacitinib	410	5	4	Yes	1	2	N/A	N/A	N/A	N/A	N/A
425	2018-03-08c	tofacitinib	425	5	4	Yes	1	2	N/A	N/A	N/A	N/A	N/A
434	2018-05-03a	stannsoporfin	434	5	5	Yes	2	2	N/A	N/A	N/A	N/A	N/A
455	2018-10-17a	tegaserod	455	5	5	Yes	1	2	N/A	N/A	N/A	N/A	N/A
463	2018-10-17a	tegaserod	463	5	4	Yes	1	2	N/A	N/A	N/A	N/A	N/A
467	2018-10-18a	prucalopride	467	5	5	Yes	1	2	N/A	N/A	N/A	N/A	N/A
38	2000-10-20a	omeprazole magnesium	38	6	1	Yes	2	2	N/A	N/A	N/A	N/A	N/A
39	2000-10-20a	omeprazole magnesium	39	6	2	Yes	2	2	N/A	N/A	N/A	N/A	N/A
40	2000-10-20a	omeprazole magnesium	40	6	3	Yes	2	2	N/A	N/A	N/A	N/A	N/A
41	2000-10-20a	omeprazole magnesium	41	6	1	Yes	2	1	Astra Zeneva	1	1	5	6
42	2000-10-20a	omeprazole magnesium	42	6	1	Yes	2	2	N/A	N/A	N/A	N/A	N/A
43	2000-10-20a	omeprazole magnesium	43	6	3	Yes	2	2	N/A	N/A	N/A	N/A	N/A
44	2000-10-20a	omeprazole magnesium	44	6	3	Yes	2	2	N/A	N/A	N/A	N/A	N/A
51	2000-10-20b	omeprazole magnesium	51	6	1	Yes	2	2	N/A	N/A	N/A	N/A	N/A
52	2000-10-20b	omeprazole magnesium	52	6	2	Yes	2	2	N/A	N/A	N/A	N/A	N/A
53	2000-10-20b	omeprazole magnesium	53	6	3	Yes	2	2	N/A	N/A	N/A	N/A	N/A
54	2000-10-20b	omeprazole magnesium	54	6	1	Yes	2	1	Astra Zeneva	1	1	5	6
55	2000-10-20b	omeprazole magnesium	55	6	1	Yes	2	2	N/A	N/A	N/A	N/A	N/A
56	2000-10-20b	omeprazole magnesium	56	6	3	Yes	2	2	N/A	N/A	N/A	N/A	N/A
57	2000-10-20b	omeprazole magnesium	57	6	3	Yes	2	2	N/A	N/A	N/A	N/A	N/A
64	2000-10-20c	omeprazole magnesium	64	6	1	Yes	1	2	N/A	N/A	N/A	N/A	N/A
65	2000-10-20c	omeprazole magnesium	65	6	2	Yes	2	2	N/A	N/A	N/A	N/A	N/A
66	2000-10-20c	omeprazole magnesium	66	6	3	Yes	2	2	N/A	N/A	N/A	N/A	N/A
67	2000-10-20c	omeprazole magnesium	67	6	1	Yes	2	1	Astra Zeneva	1	1	5	6
68	2000-10-20c	omeprazole magnesium	68	6	1	Yes	2	2	N/A	N/A	N/A	N/A	N/A
69	2000-10-20c	omeprazole magnesium	69	6	3	Yes	2	2	N/A	N/A	N/A	N/A	N/A
70	2000-10-20c	omeprazole magnesium	70	6	3	Yes	2	2	N/A	N/A	N/A	N/A	N/A
77	2002-06-21	omeprazole magnesium	77	6	1	Yes	1	2	N/A	N/A	N/A	N/A	N/A
78	2002-06-21	omeprazole magnesium	78	6	1	Yes	2	2	N/A	N/A	N/A	N/A	N/A
79	2002-06-21	omeprazole magnesium	79	6	3	Yes	1	2	N/A	N/A	N/A	N/A	N/A
81	2002-06-21	omeprazole magnesium	81	6	3	Yes	1	2	N/A	N/A	N/A	N/A	N/A
82	2002-06-21	omeprazole magnesium	82	6	3	Yes	1	2	N/A	N/A	N/A	N/A	N/A
83	2002-06-21	omeprazole magnesium	83	6	1	Yes	1	2	N/A	N/A	N/A	N/A	N/A
101	2003-03-06a	aprepitant	101	6	1	Yes	1	1	Merck	1	1	2	1
104	2003-03-06a	aprepitant	104	6	1	Yes	1	2	N/A	N/A	N/A	N/A	N/A
114	2003-03-06b	aprepitant	114	6	1	Yes	1	1	Merck	1	1	2	1
117	2003-03-06b	aprepitant	117	6	1	Yes	1	2	N/A	N/A	N/A	N/A	N/A
134	2003-06-26	porfirmer sodium	134	6	1	Yes	1	2	N/A	N/A	N/A	N/A	N/A
135	2003-06-26	porfirmer sodium	135	6	1	Yes	1	2	N/A	N/A	N/A	N/A	N/A
136	2003-06-26	porfirmer sodium	136	6	1	Yes	1	2	N/A	N/A	N/A	N/A	N/A
146	2004-07-14	tegaserod	146	6	1	Yes	2	2	N/A	N/A	N/A	N/A	N/A
147	2004-07-14	tegaserod	147	6	1	Yes	2	2	N/A	N/A	N/A	N/A	N/A
155	2007-07-31	natalizumab	155	6	1	Yes	1	2	N/A	N/A	N/A	N/A	N/A
156	2007-07-31	natalizumab	156	6	3	Yes	1	2	N/A	N/A	N/A	N/A	N/A
157	2007-07-31	natalizumab	157	6	1	Yes	2	2	N/A	N/A	N/A	N/A	N/A
158	2007-07-31	natalizumab	158	6	3	Yes	1	2	N/A	N/A	N/A	N/A	N/A
186	2009-05-19	vapreotide acetate	186	6	2	Yes	2	2	N/A	N/A	N/A	N/A	N/A
331	2013-12-09a	vedolizumab	331	6	2	Yes	1	2	N/A	N/A	N/A	N/A	N/A
332	2013-12-09a	vedolizumab	332	6	1	Yes	1	2	N/A	N/A	N/A	N/A	N/A
333	2013-12-09a	vedolizumab	333	6	1	Yes	2	2	N/A	N/A	N/A	N/A	N/A
334	2013-12-09a	vedolizumab	334	6	1	Yes	2	2	N/A	N/A	N/A	N/A	N/A
352	2013-12-09b	vedolizumab	352	6	2	Yes	1	2	N/A	N/A	N/A	N/A	N/A
353	2013-12-09b	vedolizumab	353	6	1	Yes	1	2	N/A	N/A	N/A	N/A	N/A
354	2013-12-09b	vedolizumab	354	6	1	Yes	2	2	N/A	N/A	N/A	N/A	N/A
355	2013-12-09b	vedolizumab	355	6	1	Yes	2	2	N/A	N/A	N/A	N/A	N/A
439	2018-05-03a	stannsoporfin	439	6	1	Yes	2	2	N/A	N/A	N/A	N/A	N/A
440	2018-05-03a	stannsoporfin	440	6	1	Yes	2	2	N/A	N/A	N/A	N/A	N/A
441	2018-05-03a	stannsoporfin	441	6	1	Yes	2	2	N/A	N/A	N/A	N/A	N/A
442	2018-05-03a	stannsoporfin	442	6	4	Yes	2	2	N/A	N/A	N/A	N/A	N/A
443	2018-05-03a	stannsoporfin	443	6	2	Yes	1	2	N/A	N/A	N/A	N/A	N/A
444	2018-05-03a	stannsoporfin	444	6	1	Yes	2	2	N/A	N/A	N/A	N/A	N/A
445	2018-05-03a	stannsoporfin	445	6	1	Yes	2	2	N/A	N/A	N/A	N/A	N/A
446	2018-05-03a	stannsoporfin	446	6	1	Yes	1	2	N/A	N/A	N/A	N/A	N/A
151	2004-07-14	tegaserod	151	7	1	Yes	2	2	N/A	N/A	N/A	N/A	N/A
227	2011-01-12	liprotamase	227	7	1	Yes	3	2	N/A	N/A	N/A	N/A	N/A
